# Supplementary material for: Cladribine Reduces Trans-Endothelial Migration of Memory T Cells across an In Vitro Blood–Brain Barrier
Source: J Clin Med. 2022 Oct 12;11(20):6006. doi: 10.3390/jcm11206006 (PMC9604596; doi:10.3390/jcm11206006)
Supplement: Supplementary file 1 [file jcm-11-06006-s001.zip]

Archive with 1 entries (1 files):
- jcm-1944059-supplementary.pdf
